# Supplementary material for: Adaptive Expertise of College English Teachers in the Era of Artificial Intelligence: A Grounded Theory Approach
Source: Behav Sci (Basel). 2026 Mar 24;16(4):476. doi: 10.3390/bs16040476 (PMC13113875; doi:10.3390/bs16040476)
Supplement: Supplementary file 1 [file behavsci-16-00476-s001.zip]

Archive with 1 entries (1 files):
- behavsci-4015978-supplementary.pdf
